# Supplementary material for: No Causal Association Between Coffee Consumption and Risk of Migraine: A Mendelian Randomization Study
Source: Front Genet. 2022 Jan 25;13:792313. doi: 10.3389/fgene.2022.792313 (PMC8822146; doi:10.3389/fgene.2022.792313)
Supplement: Supplementary file 2 [file DataSheet1.xlsx]

## Sheet: Table S1
Supplementary Table 1. Details of studies and datasets included in the MR analyses.
Phenotype	Study or consortium	Ethnicity	Sample size	Cases	Use in this MR study	PubMed ID
Coffee consumption	UK Biobank	European	375833	/	Exposure	31046077
Any migraine	IHGC	European	375752	59674	Outcome	27322543
Migraine with Aura			151215	6332
Migraine without Aura			147970	8348
IHGC, the International Headache Genetics Consortium

## Sheet: Table S2
Supplementary Table 2. Characteristics of pleiotropic SNPs found in Phenoscanner database.
SNP	Effect allele	Other allele	Trait	Beta	P-value
rs574367	T	G	Body mass index	-0.04549	4.02e-54
rs10865548	G	A	Body mass index	-0.05062	6e-57
rs1260326	C	T	Triglyceride levels	-0.115	4e-253
			Total cholesterol	-0.0512	3.08e-42
			Alcohol consumption	-0.028	1e-21
rs34060476	G	A	Triglycerides	0.1034	9.72e-46
			Whole body fat-free mass	-0.0181	9.83e-16
rs66723169	A	C	Body mass index	0.05105	1.98e-71
			Alcohol intake frequency	0.02579	1.03e-09
SNP indicates single-nucleotide polymorphism.

## Sheet: Table S3
Supplementary Table 3. Associations between genetic variants and exposure (coffee consumption) and between genetic variants and outcomes (AM, MA, MO).
SNP	Chr:pos	Effect allele	Non-effect allele	Effect allele frequency	R2（%）	F	SNP-coffee consumption			SNP-AM			SNP-MA			SNP-MO
							Beta	SE	P-value	Beta	SE	P-value	Beta	SE	P-value	Beta	SE	P-value
rs1057868	7:75615006	T	C	0.29	0.04	151.6	1.97	0.16	5.26e-33	-0.010433	0.011443	0.361907	-0.044748	0.023584	0.0577767	-0.027216	0.021113	0.197376
rs117692895	7:172776925	C	G	0.01	0.01	41	4.29	0.67	4.13e-10	0.013534	0.037288	0.716636	-0.085279	0.075077	0.256004	0.144558	0.073403	0.0489101
rs12699844	7:17443199	C	T	0.47	0.02	68.3	1.24	0.15	1.35e-16	-0.026264	0.010586	0.013101	-0.041366	0.021859	0.0584375	-0.0177	0.019257	0.358019
rs1956218	14:33075243	G	A	0.56	0.01	29.9	0.82	0.15	3.62e-08	-0.005557	0.010393	0.592866	-0.056505	0.02105	0.00726768	-0.007112	0.018884	0.70646
rs2330783	22:24747031	G	T	0.99	0.01	51.7	4.53	0.63	1.57e-12	0.020901	0.046122	0.650428	0.02858	0.088797	0.74756	0.046876	0.078674	0.551292
rs2472297	15:75027880	T	C	0.27	0.19	713.2	4.54	0.17	5.19e-155	-0.009847	0.012486	0.430321	-0.006154	0.024476	0.801482	-0.025177	0.022438	0.261833
rs4410790	7:17284577	C	T	0.63	0.18	689.9	3.94	0.15	5.59e-141	0.010533	0.010759	0.327583	0.008231	0.022286	0.711878	0.014175	0.019471	0.46661
rs597045	11:56272114	A	T	0.69	0.01	44.7	1.07	0.16	6.62e-11	0.020609	0.011746	0.0793355	0.031375	0.023559	0.182938	0.01543	0.02139	0.470685
rs73073176	7:17562952	C	T	0.87	0.03	110.2	2.31	0.22	5.56e-25	-0.00583	0.016166	0.718373	-0.024524	0.033746	0.467396	0.006856	0.029555	0.816558
SNP, single-nucleotide polymorphism; R2, percentage of the variation of coffee consumption explained by the SNP; F, F statistic; Beta, the per-allele effect on coffee consumption; SE, Standard Error; P-value, the value for the genetic association; AM, any migraine; MA, migraine with aura; MO, migraine without aura.

## Sheet: Table S4
Supplementary Table 4. Evaluation of heterogeneity and directional pleiotropy using using different methods.
Outcome	SNPs,n	Cochran’s Q statistic	Cochran’s Q P	I2	MR-Egger intercept P	MR-PRESSO Global Test	MR-PRESSO Global Test P
Any migraine	9	12.2627	0.1398	0.347617	0.467372	15.64	0.217
Migraine with Aura	9	16.5962	0.0345994	0.517962	0.106725	19.8707	0.088
Migraine without Aura	9	9.19882	0.3258	0.130323	0.590992	12.4021	0.379
SNP, single-nucleotide polymorphism; MR-Egger, Mendelian randomization-Egger; MR-PRESSO, MR-pleiotropy residual sum and outlier.
